# Supplementary material for: Fungal Depsides—Naturally Inspiring Molecules: Biosynthesis, Structural Characterization, and Biological Activities
Source: Metabolites. 2021 Oct 5;11(10):683. doi: 10.3390/metabo11100683 (PMC8540757; doi:10.3390/metabo11100683)
Supplement: Supplementary file 1 [file metabolites-11-00683-s001.zip]

Archive with 1 entries (1 files):
- metabolites-1322970-supplementary.pdf
